# Supplementary material for: Nutritional pressure from serum amplifies dysbiotic features in an oral microbiome synthetic community
Source: ISME J. 2026 Mar 27;20(1):wrag070. doi: 10.1093/ismejo/wrag070 (PMC13140499; doi:10.1093/ismejo/wrag070)
Supplement: Supplementary_Table_S1_Species_clin_data_wrag070 [file supplementary_table_s1_species_clin_data_wrag070.xlsx]

## Sheet: Abusleme et al., 2021
Supplemental Table S1. Prevalence and relative abundance of selected species in health and periodontitis.
Type	Taxonomy	Health (N=86)		Periodontitis (N=110)		All (N=196)
		Prevalence (%)	Mean (Min–Max) Relative Abundance in Positive Samples (%)	Prevalence (%)	Mean (Min–Max) Relative Abundance in Positive Samples (%)	Prevalence (%)	Mean (Min–Max) Relative Abundance in Positive Samples (%)
Periodontal Health	Bacillota - Streptococcus sanguinis	97.67	3.79 (0.03 - 21.97)	69.09	1.34 (0.03 - 14.08)	81.63	2.63 (0.03 - 21.97)
	Actinomycetota - Rothia dentocariosa	50	4.63 (0.03 - 72.43)	40.91	1.50 (0.03 - 12.23)	44.9	3.03 (0.03 - 72.43)
	Bacteroidota - Porphyromonas catoniae	24.42	0.23 (0.03 - 0.66)	40	0.57 (0.03 - 6.94)	33.16	0.46 (0.03 - 6.94)
	Bacillota - Gemella haemolysans	76.74	0.96 (0.03 - 12.60)	40	0.15 (0.03 - 1.09)	56.12	0.64 (0.03 - 12.60)
	Bacteroidota - Capnocytophaga gingivalis	41.86	0.51 (0.03 - 2.54)	44.55	0.37 (0.03 - 3.20)	43.37	0.43 (0.03 - 3.20)
	Actinomycetota - Actinomyces oris	89.53	2.62 (0.03 - 21.60)	35.45	0.25 (0.03 - 3.71)	59.18	1.82 (0.03 - 21.60)
Core species	Bacillota - Veillonella parvula/dispar	96.51	3.14 (0.03 - 21.94)	80.91	2.67 (0.03 - 30.20)	87.76	2.90 (0.03 - 30.20)
	Pseudomonadota - Lautropia mirabilis	90.7	4.34 (0.03 - 32.71)	42.73	1.25 (0.03 - 24.89)	63.78	3.18 (0.03 - 32.71)
	Fusobacteriota - Fusobacterium nucleatum subsp. nucleatum	22.09	0.09 (0.03 - 0.54)	39.09	3.49 (0.03 - 26.17)	31.63	2.45 (0.03 - 26.17)
	Bacteroidota - Prevotella nigrescens	50	1.48( 0.03 - 5.36)	53.64	1.92 (0.03 - 13.26)	52.04	1.73 (0.03 - 13.26)
	Pseudomonadota - Eikenella corrodens	90.7	0.42 (0.03 - 2.00)	72.73	0.47 (0.03 - 2.91)	80.61	0.45 (0.03 - 2.91)
	Actinomycetota - Corynebacterium matruchotii	79.07	6.62 (0.03 - 33.69)	66.36	1.02 (0.03 - 9.48)	71.94	3.72 (0.03 - 33.69)
Periodontitis	Spirochaetota - Treponema denticola	22.09	0.68 (0.03 - 2.40)	66.36	2.13 (0.03 - 16.06)	46.94	1.83 (0.03 - 16.06)
	Bacteroidota - Tannerella forsythia	20.93	0.22 (0.03 - 0.97)	90	1.67 (0.03 - 25.17)	59.69	1.45 (0.03 - 25.17)
	Bacillota - Streptococcus constellatus	20.93	0.07 (0.03 - 0.29)	67.27	0.54 (0.03 - 4.69)	46.94	0.45 (0.03 - 4.69)
	Bacillota - Streptococcus anginosus	31.4	0.24 (0.03 - 1.11)	60.91	0.63 (0.03 - 5.54)	47.96	0.52 (0.03 - 5.54)
	Bacteroidota - Hoylesella oralis (formerly Prevotella oralis)	8.14	0.31 (0.03 - 0.80)	35.45	0.18(0.03 - 0.63)	23.47	0.20 (0.03 - 0.80)
	Bacteroidota - Prevotella melaninogenica	54.65	0.25 (0.03 - 1.06)	53.64	0.36 (0.03 - 4.23)	54.08	0.31 (0.03 - 4.23)
	Bacteroidota - Porphyromonas endodontalis	36.05	0.53 (0.03 - 4.74)	75.45	1.11 (0.03 - 19.89)	58.16	0.95 (0.03 - 19.89)
	Bacillota - Filifactor alocis	8.14	0.09 (0.03 - 0.17)	67.27	2.93 (0.03 - 19.29)	41.33	2.68 (0.03 - 19.29)
	Bacillota - Eubacterium brachy	46.51	0.17 (0.03 - 0.60)	65.45	0.85 (0.03 - 7.80)	57.14	0.60 (0.03 - 7.80)
	Bacteroidota - Porphyromonas gingivalis	1.163	0.26 (0.26 - 0.26)	70	5.28 (0.03 - 34.14)	39.8	5.21 (0.03 - 34.14)
The data are derived from Abusleme L, Hoare A, Hong BY, Diaz PI. Microbial signatures of health, gingivitis, and periodontitis. Periodontol 2000. 2021 Jun;86(1):57-78. doi: 10.1111/prd.12362. Epub 2021 Mar 10. PMID: 33690899.
Associations with Periodontal Health, Periodontitis, and Core Species were annotated according to Diaz PI, Hoare A, Hong BY. Subgingival Microbiome Shifts and Community Dynamics in Periodontal Diseases. J Calif Dent Assoc. 2016 Jul;44(7):421-35. PMID: 27514154. The selected species exhibited a prevalence greater than 20% in the clinical condition with which they are associated and displayed relat…
