# Supplementary material for: Nutritional pressure from serum amplifies dysbiotic features in an oral microbiome synthetic community
Source: ISME J. 2026 Mar 27;20(1):wrag070. doi: 10.1093/ismejo/wrag070 (PMC13140499; doi:10.1093/ismejo/wrag070)
Supplement: Supplementary_Table_S3_16S_rRNA_gene_abund_wrag070 [file supplementary_table_s3_16s_rrna_gene_abund_wrag070.xlsx]

## Sheet: 0% to 5% serum
Supplemental Table S3. Daily community composition determined by 16S rRNA gene sequencing and normalized by copy number.
Taxonomy	Inoculum 1	Inoculum 2	Day 0	Day 1	Day 2	Day 3	Day 4	Day 5	Day 6	Day 7	Day 8	Day 9	Day 10	Day 11	Day 12	Day 13	Day 14	Day 15	Day 16	Day 17	Day 19	Day 20	Day 21	Day 22	Day 23	Day 24	Day 25	Day 26
	0% serum	0% serum	0% serum	0% serum	0% serum	0% serum	0% serum	0% serum	0% serum	0% serum	0% serum	0% serum	0% serum	0% serum	0% serum	0% serum	5% serum	5% serum	5% serum	5% serum	5% serum	5% serum	5% serum	5% serum	5% serum	5% serum	5% serum	5% serum
Bacillota - Streptococcus sanguinis	0.0654672	0.0575424	0.026551	0.0329016	0.0321745	0.0280394	0.0235787	0.015863	0.00995358	0.00633783	0.00622192	0.00632621	0.0053084	0.00724897	0.00678263	0.00341669	0.00055641	0.00125211	0.00086863	0.00096968	0.00101086	0.00105218	0.000928589	0.00158275	0.00163477	0.0017206	0.00268676	0.00171297
Actinomycetota - Rothia dentocariosa	0.00136847	0.00237182	0.00348815	0.00238638	0.0012836	0.00029567	0.000269164	0.000114122	0.000198674	0.000396114	0	8.11053e-05	9.31298e-05	7.55101e-05	0.00022962	0.000221863	1.68609e-05	0	0	1.34678e-05	0	1.46137e-05	0	0	0	0	2.84313e-05	0
Bacteroidota - Porphyromonas catoniae	0.178288	0.161923	0.196937	0.161309	0.0315664	0.00758887	0.00349913	0.0010271	5.96023e-05	0.000198057	0	6.0829e-05	0	0	5.29893e-05	0	0	5.44397e-05	0	0	8.79013e-05	4.3841e-05	0	0	4.80814e-05	0	0	0
Bacillota - Gemella haemolysans	0.0112194	0.013705	0.00500652	0.00093932	0.000185784	6.57045e-05	5.38328e-05	3.80407e-05	0	0	0	0	0	0	0	0	0	0	0	0	0	0	0	0	0	0	0	0
Bacteroidota - Capnocytophaga gingivalis	0.0112037	0.0094976	0.0256277	0.0154607	0.00311611	0.00115804	0.00193798	0.00473607	0.0120099	0.00544657	0.00373315	0.00559627	0.00324092	0.00325637	0.00267596	0.00250706	0.000455245	0.000489957	0.000135724	0.000222218	8.79013e-05	0.000131523	2.90184e-05	4.39652e-05	0.000144244	8.0653e-05	0.000106617	7.34132e-05
Actinomycetota - Actinomyces oris	0.152684	0.180826	0.106122	0.0215917	0.0117044	0.00576557	0.0032838	0.00176889	0.00053642	0.000990285	0.000497754	0.00115575	0.00284977	0.00594642	0.0059348	0.00319483	0.000354079	0.00168763	0.00141152	0.00101008	0.00127457	0.000657615	0.000696441	0.00118706	0.000625059	0.000376381	0.00183382	0.00122355
Bacillota - Veillonella parvula	0.0284715	0.0644413	0.115704	0.100276	0.11484	0.0781924	0.0661874	0.0429242	0.0638489	0.0401396	0.0431179	0.0912587	0.118098	0.103751	0.128473	0.0386819	0.0203849	0.0221161	0.014346	0.0162926	0.0128006	0.0129769	0.00953254	0.0122883	0.00804162	0.00971868	0.0083055	0.00855263
Pseudomonadota - Lautropia mirabilis	0.0606159	0.0770883	0.0315165	0.011051	0.00650583	0.00404083	0.00173341	0.00100428	0.000667545	0.00426483	0.000547529	9.73264e-05	0.00010058	0.000147245	0.000137772	0.000141993	0	2.17759e-05	0	0	4.39506e-05	0	0	0	6.7314e-05	0	5.97058e-05	0
Fusobacteriota - Fusobacterium nucleatum subsp. nucleatum	0.0127738	0.0129563	0.0852258	0.0461079	0.189915	0.30999	0.491439	0.484084	0.460487	0.478876	0.444892	0.373977	0.250031	0.225726	0.204486	0.277249	0.0542146	0.0862107	0.0580137	0.0594252	0.0613199	0.0690672	0.0586172	0.0589574	0.0495143	0.0512415	0.103001	0.0645644
Bacteroidota - Prevotella nigrescens	0.00119088	0.00133028	0.00131319	0.000952013	0.000456016	9.85567e-05	0	5.70611e-05	0	0	0	0	0	0	0.000105979	0	0	0	0	0	4.39506e-05	4.3841e-05	0	4.39652e-05	0	0	4.2647e-05	0
Pseudomonadota - Eikenella corrodens	0.0806509	0.0330482	0.0275154	0.0256758	0.0369373	0.0292467	0.0391902	0.0307702	0.0214419	0.0288998	0.00535085	0.0116335	0.013257	0.0164518	0.00959106	0.0024294	0.00064493	0.000530787	0.000325736	0.000838369	0.000648272	0.000668576	0.000449785	0.000714435	0.000649099	0.00200288	0.00258014	0.00293653
Actinomycetota - Corynebacterium matruchotii	0.000133191	0.000131481	0.00113878	0.000323685	0.000164672	1.23196e-05	1.34582e-05	0	0	0	0	0	0	0	0	0	0	0	0	0	0	0	0	0	0	0	0	0
Spirochaetota - Treponema denticola	0.0120498	0.0117405	0.018282	0.014204	0.00217874	0.000763815	0.000322997	0.000228244	0.000625824	0.00165048	0.012195	0.047112	0.0982613	0.107036	0.0977123	0.0915186	0.0332329	0.0586043	0.0394413	0.0544031	0.0513783	0.0754066	0.0574274	0.0714215	0.0534666	0.0795238	0.146194	0.087949
Bacteroidota - Tannerella forsythia	0.137672	0.0295137	0.0372617	0.0137852	0.00440815	0.00103485	0.000645993	5.70611e-05	0.000119205	0	0	0	0	0	5.29893e-05	0	0	0	0	0	4.39506e-05	0	0	0	9.61629e-05	5.37686e-05	0.00042647	0.00102778
Bacillota - Streptococcus constellatus	0.0213857	0.0315927	0.0176624	0.0344553	0.0821234	0.234821	0.0686691	0.052793	0.0514725	0.0238461	0.0273765	0.0285653	0.0240051	0.0314424	0.0261131	0.0111819	0.00238751	0.00289619	0.00180241	0.000759583	0.000509827	0.000315655	0.000417865	0.000527583	0.00113472	0.00103236	0.000972351	0.00144869
Bacillota - Streptococcus anginosus	0.0156852	0.0115626	0.080525	0.372951	0.395657	0.222184	0.222383	0.270983	0.250032	0.24668	0.306803	0.220383	0.163918	0.130113	0.12675	0.0732038	0.00801737	0.00696828	0.00271447	0.00223228	0.00215358	0.00226877	0.00201678	0.00183555	0.00145446	0.00126356	0.00154595	0.000893194
Bacteroidota - Hoylesella oralis (former Prevotella oralis)	0.113055	0.162588	0.107107	0.0315688	0.00440815	0.000985567	0.00368754	0.00519256	0.0151092	0.0235358	0.0205323	0.0604944	0.0920309	0.0867894	0.0883597	0.0200786	0.00875082	0.00802985	0.0025516	0.00325247	0.00182395	0.0014906	0.000841533	0.00136292	0.00120204	0.00139798	0.0024522	0.00156615
Bacteroidota - Prevotella melaninogenica	0.0313625	0.0259018	0.038462	0.0154226	0.00355946	0.000702217	0.000538328	0.000770325	0.00280131	0.00226115	0.00248877	0.00675202	0.00797657	0.010562	0.0106376	0.0029286	0.000404662	0.000231369	1.35724e-05	0.000141412	4.39506e-05	1.09603e-05	2.90184e-05	0	9.61629e-05	6.72108e-05	0.000202573	0.000195768
Bacteroidota - Porphyromonas endodontalis	0.0290199	0.0688653	0.0490393	0.0858335	0.0122618	0.00359732	0.00177648	0.000684733	0.000357614	0	0	0	0	0	0	0	0	5.44397e-05	0	0	0	0	0	0	0	0	0	0
Bacillota - Filifactor alocis	0.000180199	0.000301634	0.00294441	0.00654033	0.0386727	0.0265118	0.0221791	0.0526959	0.0788389	0.0371357	0.0301141	0.0120441	0.00564367	0.00573405	0.00441136	0.00737695	0.000923135	0.00152431	0.00107222	0.00111109	0.000560371	0.00107411	0.000391748	0.000428661	0.000432733	0.000793088	0.000586396	0.000428244
Bacillota - Eubacterium brachy	0.00269515	0.00163965	0.00155941	0.00167554	0.027513	0.0447448	0.0483418	0.0332096	0.0192515	0.0120815	0.0176703	0.0167888	0.009611	0.0111566	0.00911416	0.00718837	0.00202331	0.00266754	0.00141152	0.00173734	0.00193383	0.00184132	0.000986625	0.00109913	0.000913547	0.000860298	0.0013647	0.00156615
Bacteroidota - Porphyromonas gingivalis	0.0328276	0.0414321	0.021011	0.0045887	0.000367346	0.000160155	0.000269164	0.00099857	0.0121887	0.0872606	0.0784585	0.117674	0.205575	0.254563	0.278379	0.45868	0.867633	0.80666	0.875892	0.857591	0.864234	0.832936	0.867635	0.848507	0.880479	0.849867	0.727611	0.825862

## Sheet: 5% to 50% serum (run1)
Taxonomy	Inoculum 1	Inoculum 2	Day 0	Day 1	Day 2	Day 3	Day 4	Day 5	Day 6	Day 7	Day 8	Day 9	Day 10	Day 11	Day 12	Day 13	Day 14	Day 15	Day 16	Day 17	Day 18	Day 19	Day 21	Day 22	Day 23	Day 24	Day 25	Day 26
	5% serum	5% serum	5% serum	5% serum	5% serum	5% serum	5% serum	5% serum	5% serum	5% serum	5% serum	5% serum	5% serum	5% serum	5% serum	5% serum	50% serum	50% serum	50% serum	50% serum	50% serum	50% serum	50% serum	50% serum	50% serum	50% serum	50% serum	50% serum
Bacillota - Streptococcus sanguinis	0.066698	0.0597561	0.0313177	0.0242668	0.0258743	0.0222598	0.0179453	0.0137285	0.00277269	0.000908054	0.00153505	0.00174991	0.000716827	0.000927807	0.000671014	0.000793301	0.000364452	0.000388234	0.000816601	0.000486739	0.001025	0.0010954	0.00162414	0.00323009	0.00117771	0.000907234	0.00150368	0.00191885
Actinomycetota - Rothia dentocariosa	0.00158805	0.00178911	0.00228866	0.00171629	0.000540347	4.06572e-05	0.000172137	0.000121491	0	3.561e-05	0	3.76325e-05	1.83802e-05	0	0	2.03411e-05	0	0	0	0	0	0	0	0	0	0	0	0
Bacteroidota - Porphyromonas catoniae	0.153524	0.144309	0.172668	0.16933	0.0337301	0.00542774	0.0022593	0.000728947	6.02758e-05	5.3415e-05	6.14019e-05	0	0	0	0	0	0	6.47057e-05	5.10376e-05	0	9.3182e-05	4.9791e-05	4.64041e-05	4.36499e-05	0	0	4.69901e-05	0
Bacillota - Gemella haemolysans	0.020263	0.00248089	0.00339607	0.00411909	0.00311739	0.00160596	0.00124799	0.000728947	0.000221011	0.00017805	0.000184206	0.000282244	1.83802e-05	0.000123708	0.000137644	0.000142387	0.000295033	0.00015098	0.00182034	0.000502964	0.0024072	0.00242316	0.00541381	0.00330284	0.00510341	0.00146669	0.00856786	0.00568739
Bacteroidota - Capnocytophaga gingivalis	0.00963908	0.0155294	0.0267995	0.0294604	0.003585	0.000823309	0.000322757	0.00121491	0.000904136	0.000240367	0.000122804	8.46732e-05	2.75703e-05	0	0.000129041	0	2.60323e-05	0	0	0	2.32955e-05	0	0	2.18249e-05	0	0	0	0
Actinomycetota - Actinomyces oris	0.0221957	0.0971484	0.0360132	0.0184911	0.00598539	0.00207352	0.00109737	0.000607456	0.000301379	0.00010683	0.000307009	0	0	0	0	0	0	0	0	0	0	0.000149373	9.28082e-05	0.00013095	0	0	0	0
Bacillota - Veillonella parvula	0.0765218	0.0228916	0.165304	0.16736	0.29224	0.117962	0.118678	0.0804575	0.0364367	0.0116845	0.0131093	0.0161867	0.0183756	0.01735	0.0150978	0.0189019	0.00299371	0.00270146	0.00195219	0.00096131	0.00118807	0.00118254	0.00132252	0.000731136	0.00105994	0.000464957	0.000657861	0.000764946
Pseudomonadota - Lautropia mirabilis	0.0240423	0.0408417	0.0127663	0.00842622	0.00256873	0.000658647	0.000438949	0.000121491	9.64412e-05	1.0683e-05	7.36822e-05	5.64488e-05	2.20562e-05	0	0	2.44093e-05	0	5.17646e-05	0.00016332	8.76131e-05	0.000158409	0.000248955	2.78425e-05	0.000200789	7.53735e-05	2.7217e-05	6.57861e-05	1.03721e-05
Fusobacteriota - Fusobacterium nucleatum subsp. nucleatum	0.0202753	0.0409276	0.0704139	0.0488381	0.224789	0.526857	0.448219	0.356722	0.27452	0.260847	0.27034	0.222058	0.25454	0.180143	0.253282	0.343622	0.250764	0.333079	0.285739	0.129327	0.0809845	0.053107	0.0780796	0.0436237	0.102998	0.0861419	0.0673274	0.102529
Bacteroidota - Prevotella nigrescens	0.00199429	0.00193223	0.00292358	0.00197	0.000498782	0.000182958	0.000193654	0.00145789	0.00150689	0.00032049	0.000307009	0.000282244	0.000110281	6.18538e-05	0.000103233	0.00018307	5.20646e-05	0	5.10376e-05	0	4.6591e-05	4.9791e-05	0	0	0	0	0	0
Pseudomonadota - Eikenella corrodens	0.074786	0.0241082	0.0162458	0.012111	0.00824549	0.00439098	0.0117645	0.0154598	0.00438506	0.00252386	0.0175763	0.00841087	0.00419068	0.0127883	0.0078457	0.00598027	0.00105431	0.000566175	0.00302397	0.00305429	0.00857275	0.0209869	0.0220071	0.0261354	0.00773756	0.00375368	0.00632017	0.00460264
Actinomycetota - Corynebacterium matruchotii	0.0011541	0.000465167	0.000354373	0.000358182	7.79347e-05	1.52465e-05	1.61378e-05	0	0	0	0	0	0	0	0	0	0	0	0	0	0	0	0	0	0	0	0	0
Spirochaetota - Treponema denticola	0.0230636	0.0217018	0.018671	0.0179091	0.00261861	0.00051838	3.22757e-05	0.000911184	0.000271241	0	0	0	0	0	0	0	0	0	2.55188e-05	0	4.6591e-05	2.48955e-05	0	2.18249e-05	4.71084e-05	4.53617e-05	0.000117475	0.000155582
Bacteroidota - Tannerella forsythia	0.127561	0.142699	0.0324251	0.0241325	0.00604773	0.00103676	0.000580962	0.000364474	0.000120552	0	0	0	0	0	0	0	0	0	0	0	0	4.9791e-05	0	0	0	4.53617e-05	0	0
Bacillota - Streptococcus constellatus	0.037212	0.0305722	0.0610053	0.0778687	0.0595296	0.0959429	0.108601	0.0492768	0.0169978	0.00598247	0.0045683	0.00356756	0.00425685	0.00420606	0.00371638	0.00283148	0.000603949	0.000879998	0.000877846	0.000389391	0.000633638	0.000458077	0.000426918	0.000715858	0.00022612	7.25787e-05	0.000601473	0.000663817
Bacillota - Streptococcus anginosus	0.0266367	0.0205747	0.0991026	0.18452	0.190722	0.0773758	0.0387308	0.0224759	0.00730844	0.00192294	0.00211836	0.0034716	0.0012958	0.00119069	0.00100652	0.000915348	0.000117145	0.000177941	0.000472097	0.000279875	0.000524149	0.00119498	0.00186777	0.00282633	0.00116593	0.000918574	0.000763589	0.000816806
Bacteroidota - Hoylesella oralis (former Prevotella oralis)	0.112955	0.116023	0.0541969	0.0241997	0.00165222	0.000274436	0.00103282	0.00249057	0.00213979	0.00296453	0.00684631	0.00482637	0.00421825	0.00454626	0.00423255	0.00363088	0.000624775	0.000582352	0.000306225	0.00024337	0.000139773	0	6.96062e-05	4.36499e-05	4.71084e-05	4.53617e-05	7.04851e-05	7.77911e-05
Bacteroidota - Prevotella melaninogenica	0.0666334	0.0839806	0.0791802	0.0675061	0.00787141	0.00138743	0.000209792	6.07456e-05	1.50689e-05	0	0	0	0	0	0	0	0	0	0	0	4.6591e-05	1.24477e-05	1.1601e-05	2.18249e-05	0	0	0	0
Bacteroidota - Porphyromonas endodontalis	0.090925	0.0965401	0.0824803	0.0922766	0.00579834	0.000487887	0.000129103	0	0	0	0	0	0	0	0	0	0.000104129	0	0	0	0	0	0	0	0	4.53617e-05	4.69901e-05	0.000155582
Bacillota - Filifactor alocis	0.00315763	0.00201274	0.00849388	0.0113275	0.103653	0.0914788	0.0583221	0.0610493	0.0178567	0.0108967	0.0103002	0.00443123	0.00452153	0.00363391	0.00572943	0.0084212	0.024184	0.0235044	0.0341696	0.012424	0.0234935	0.0133191	0.0108122	0.00537985	0.00666584	0.00543206	0.00737744	0.00982761
Bacillota - Eubacterium brachy	0.00232668	0.00432963	0.00447396	0.00501454	0.0200136	0.0478739	0.0148468	0.0095978	0.00241103	0.00363222	0.00435953	0.00259665	0.00303273	0.00309269	0.00289052	0.00561413	0.0127038	0.00459411	0.00872742	0.000924804	0.00116478	0.000448119	0.000649657	0.000567449	0.000989277	0.000317532	0.000657861	0.000881632
Bacteroidota - Porphyromonas gingivalis	0.0368483	0.0293861	0.0194794	0.00879784	0.000841695	0.00132644	0.17516	0.382424	0.631675	0.697693	0.66819	0.731958	0.704655	0.771936	0.705158	0.60892	0.706113	0.633259	0.661804	0.851319	0.879452	0.9052	0.877548	0.913003	0.872707	0.900316	0.905875	0.871908

## Sheet: 5% to 50% serum (run2)
Taxonomy	Inoculum 1	Inoculum 2	Day 0	Day 1	Day 2	Day 3	Day 4	Day 5	Day 6	Day 7	Day 8	Day 9	Day 10	Day 11	Day 12	Day 13	Day 14	Day 15	Day 16	Day 17	Day 18	Day 19	Day 20	Day 21	Day 22	Day 23	Day 24	Day 25	Day 26
	5% serum	5% serum	5% serum	5% serum	5% serum	5% serum	5% serum	5% serum	5% serum	5% serum	5% serum	5% serum	5% serum	5% serum	5% serum	5% serum	50% serum	50% serum	50% serum	50% serum	50% serum	50% serum	50% serum	50% serum	50% serum	50% serum	50% serum	50% serum	50% serum
Bacillota - Streptococcus sanguinis	0.0566726	0.0665777	0.031796	0.0632905	0.111204	0.0891814	0.0493703	0.0176057	0.0110177	0.0041525	0.00214468	0.000957309	0.000726657	0.000939529	0.000609072	0.00151888	0.0012751	0.000489085	0.00149884	0.000559542	0.00386219	0.00145877	0.00121817	0.0011607	0.00182036	0.00139178	0.00176733	0.00186416	0.00240737
Actinomycetota - Rothia dentocariosa	0.00276968	0.000728803	0.00138674	0.00215687	0.000640747	0.000106358	7.95014e-05	0	3.41634e-05	7.79813e-05	0	1.87708e-05	0	0	0	0	0	0	0	1.69558e-05	0	0	0	0	0	0	0	0	0
Bacteroidota - Porphyromonas catoniae	0.173027	0.169493	0.233138	0.162291	0.0526367	0.0066208	0.00268317	0.000315326	0.000153735	0.000116972	0.000252315	5.63123e-05	5.58967e-05	0	0	0	0	0	0	0	6.77576e-05	0	0.000116016	0	0	5.35298e-05	0	0	0
Bacillota - Gemella haemolysans	0.000680917	0.00241223	0.00238828	0.0020625	0.00294471	0.0015422	0.00230554	0.000893423	0.00128113	0.000545869	0.000378472	7.5083e-05	0.000111793	3.68443e-05	0.000166111	0.000243771	0.000443513	0.000163028	0.000314571	0.000237381	0.00198756	0.00219873	0.00112149	0.000861734	0.00143269	0.00137393	0.00102619	0.00131675	0.00177936
Bacteroidota - Capnocytophaga gingivalis	0.00663894	0.018723	0.0375081	0.0190478	0.00777077	0.000697976	0.000506821	0.000709483	0.0012555	0.000789561	0.000346933	0.000168937	0.000111793	5.52664e-05	0.00011074	5.62549e-05	5.54391e-05	0	5.55125e-05	0.000101735	0	0	0	2.63796e-05	2.52827e-05	0	0	0	0
Actinomycetota - Actinomyces oris	0.263763	0.181472	0.027966	0.0332831	0.0161959	0.0017948	0.00125215	0.000105109	0.000512451	0.00029243	0.000126157	5.63123e-05	0.00016769	0.000165799	0.000221481	0.00011251	0.000110878	5.43428e-05	0.000111025	0.000152602	0.000474303	0.000190275	0.000174024	0.000263796	0.000151696	5.35298e-05	0.000171032	0.000133154	0
Bacillota - Veillonella parvula	0.0219113	0.0269221	0.132905	0.205987	0.328049	0.182072	0.0970861	0.0772285	0.0437505	0.0255584	0.0169524	0.0120508	0.00948846	0.0113711	0.00825016	0.0150341	0.00722095	0.00232315	0.00352504	0.00732491	0.0215977	0.0109725	0.00462613	0.00311279	0.00261676	0.00263634	0.00292179	0.00429422	0.00450073
Pseudomonadota - Lautropia mirabilis	0.0863918	0.0783165	0.0278934	0.0143243	0.00606938	0.00120451	0.00143102	0.00025226	0.000235727	0.000198852	0.000164005	1.12625e-05	0.000111793	0.000453185	1.1074e-05	0.00092258	1.10878e-05	0	0.000144332	0.000284858	0.000135515	0.00012685	2.32032e-05	0.000179381	1.01131e-05	6.42358e-05	0.000102619	3.55078e-05	0
Fusobacteriota - Fusobacterium nucleatum subsp. nucleatum	0.0108376	0.0434264	0.0726323	0.031439	0.0529066	0.382842	0.539329	0.35862	0.338792	0.221767	0.181339	0.105507	0.215661	0.119165	0.146377	0.0605753	0.09469	0.123347	0.0864773	0.0804926	0.123536	0.132469	0.0899122	0.0520311	0.0659273	0.0131576	0.157452	0.128654	0.116757
Bacteroidota - Prevotella nigrescens	0.0023188	0.00206323	0.00406118	0.00384192	0.000858874	0.000119653	0.00029813	0.00257516	0.00753303	0.0041525	0.00372165	0.000957309	0.00067076	0.000442131	0.000276851	0	0	0.000108686	0	0.000152602	0	0	0	0	0	0.00010706	0	0	5.23341e-05
Pseudomonadota - Eikenella corrodens	0.0298821	0.031472	0.0121505	0.0140432	0.0529639	0.0118357	0.0114929	0.0102481	0.0263912	0.0171071	0.0226453	0.00646183	0.00229176	0.00210012	0.0165834	0.0568737	0.0447671	0.00830086	0.0108666	0.0053538	0.0294068	0.0435412	0.0243923	0.0166323	0.0161178	0.0153898	0.0124283	0.0142697	0.0114481
Actinomycetota - Corynebacterium matruchotii	0.00106968	0.000970026	0.000586064	0.000748163	0.00032719	2.99133e-05	0	2.62771e-05	1.28113e-05	0	0	0	0	0	0	0	0	0	0	0	0	0	0	0	0	0	0	0	0
Spirochaetota - Treponema denticola	0.0109591	0.0253593	0.0147424	0.009807	0.00447841	0.000518497	0.000119252	7.88314e-05	0	0	0	0	0	0	0	0	0	0	0	0	0	0	0	0	0	0	0	0	2.61671e-05
Bacteroidota - Tannerella forsythia	0.0176118	0.0204783	0.013075	0.0105552	0.00179955	0.000319075	0.000238504	0	0	0	0	0	0	0	0	5.62549e-05	0	0.000108686	0.000111025	0	0	6.34249e-05	5.80079e-05	0	5.05655e-05	0	0	8.87695e-05	0
Bacillota - Streptococcus constellatus	0.0253743	0.0517101	0.0423815	0.0711281	0.123073	0.0797049	0.128554	0.0540048	0.031034	0.0105275	0.00560139	0.00373914	0.00364446	0.00329388	0.00239199	0.00186766	0.000421337	0.000239108	0.00057733	0.000976654	0.00292713	0.000913319	0.000394454	0.00040097	0.000303393	0.000428239	0.000456085	0.000497109	0.000418673
Bacillota - Streptococcus anginosus	0.0133124	0.0144734	0.145451	0.218403	0.199719	0.104098	0.0628906	0.0129284	0.0114277	0.00497131	0.00365857	0.00178791	0.00174677	0.00164418	0.00174416	0.00369876	0.00395004	0.000733628	0.00106862	0.00141157	0.00509876	0.00198203	0.000870118	0.000844148	0.0010998	0.000963537	0.000570106	0.000532617	0.000523341
Bacteroidota - Hoylesella oralis (former Prevotella oralis)	0.121999	0.0614658	0.0655732	0.0244872	0.00543954	0.000877456	0.00280242	0.00501893	0.0078405	0.006258	0.00864179	0.00653222	0.00480711	0.00397918	0.00343295	0.0034878	0.000997904	0.000271714	0.000360831	0.000356072	0.000440425	6.34249e-05	0.000116016	0.000290176	0.000151696	0.000267649	0.000513095	0.000155347	0.000183169
Bacteroidota - Prevotella melaninogenica	0.0540501	0.107581	0.0498567	0.0403907	0.0083638	0.00107688	0.000313037	5.25543e-05	6.40564e-05	1.46215e-05	1.57697e-05	0	0	2.76332e-05	0	0	0	0	1.38781e-05	2.54337e-05	1.69394e-05	1.58562e-05	4.35059e-05	0	1.26414e-05	0	0	0	0
Bacteroidota - Porphyromonas endodontalis	0.0575283	0.0717511	0.0576159	0.0501876	0.0112881	0.000717919	0.000178878	0.000210217	0.00020498	0.000116972	6.30787e-05	0.000112625	0.00016769	0.000110533	0.00011074	0.00011251	0.000166317	0	0.000166537	0.00020347	0.000406546	6.34249e-05	0.000174024	5.27592e-05	0	0.00016059	0	0.000221924	0.000104668
Bacillota - Filifactor alocis	0.000365763	0.00102392	0.00489487	0.0094127	0.00850694	0.0521388	0.0321981	0.0200626	0.0062519	0.00263187	0.00258623	0.00156267	0.00261317	0.00216921	0.00377902	0.00191267	0.0105196	0.00813784	0.00627291	0.0188718	0.0123996	0.0128753	0.0109345	0.00602774	0.0032994	0.00230178	0.00557279	0.00686854	0.00473624
Bacillota - Eubacterium brachy	0.00195994	0.00344898	0.00696674	0.00711766	0.00400808	0.0813641	0.0437059	0.00993276	0.00543198	0.00257338	0.00220776	0.00129518	0.00178869	0.00160273	0.00210407	0.00118135	0.00199581	0.00347794	0.00638394	0.0105296	0.0296101	0.0214376	0.00649688	0.00195209	0.00283167	0.00133825	0.0032496	0.00190854	0.00109902
Bacteroidota - Porphyromonas gingivalis	0.0408757	0.0201319	0.0150313	0.00599541	0.000756627	0.0011367	0.0231647	0.429132	0.506775	0.698147	0.749155	0.85865	0.755835	0.852443	0.813831	0.852346	0.833375	0.852245	0.882052	0.872948	0.768033	0.771628	0.859329	0.916164	0.904149	0.960312	0.813769	0.83916	0.855963

## Sheet: 50% serum all the time
Taxonomy	Inoculum 1	Inoculum 2	Day 0	Day 1	Day 2	Day 3	Day 4	Day 5	Day 6	Day 7	Day 8	Day 9	Day 10	Day 11	Day 12	Day 13
	50% serum	50% serum	50% serum	50% serum	50% serum	50% serum	50% serum	50% serum	50% serum	50% serum	50% serum	50% serum	50% serum	50% serum	50% serum	50% serum
Bacillota - Streptococcus sanguinis	0.0956083	0.102901	0.00923405	0	0.104701	0.0109482	0.0017403	0.000768232	0.000551638	0.000790596	0.000296095	0.000240902	7.33007e-05	0.000464984	0.000247657	0.002184
Actinomycetota - Rothia dentocariosa	0.00266624	0.00191554	0.00120872	0	0.000427964	0.000162196	2.52217e-05	0	7.20608e-05	0	0	0	0	8.85684e-05	2.75174e-05	0
Bacteroidota - Porphyromonas catoniae	0.173149	0.162297	0.177134	0	0.0398648	0.00510916	0.000680985	0.00023047	0.000536728	0.000614908	7.40237e-05	0.000160601	0.000219902	0.000199279	8.25522e-05	7.04517e-05
Bacillota - Gemella haemolysans	0.0580927	0.0365001	0.00565006	0	0.00530675	0.000432522	5.04433e-05	0.000153646	0.000442304	0.000409939	9.86983e-05	0.000294435	0.000171035	0.000332131	0.000302691	0.000328775
Bacteroidota - Capnocytophaga gingivalis	0.0216436	0.0180705	0.0241603	0	0.00763916	0.000405489	0.000113498	0	0.000175182	4.3922e-05	7.40237e-05	8.03005e-05	0	9.96394e-05	0	0
Actinomycetota - Actinomyces oris	0.0138801	0.0151747	0.00324668	0	0.00109131	8.10978e-05	0	7.68232e-05	0.000231091	8.7844e-05	7.40237e-05	0	7.33007e-05	0	0	7.04517e-05
Bacillota - Veillonella parvula	0.0729413	0.0639088	0.217348	0.015015	0.288555	0.0632766	0.00998778	0.00409084	0.0107066	0.00458985	0.00192462	0.000602254	0.00150266	0.00189315	0.00326081	0.00396291
Pseudomonadota - Lautropia mirabilis	0.0311762	0.0233816	0.0089389	0	0.00211842	0.000194635	6.0532e-05	0.000107552	7.60365e-05	0.000263532	0.000192462	0.000192721	5.86406e-05	0.000106282	0.000181615	1.40903e-05
Fusobacteriota - Fusobacterium nucleatum subsp. nucleatum	0.0328324	0.0426149	0.0568885	0.164164	0.133011	0.685569	0.317702	0.36723	0.0674056	0.202024	0.15964	0.00558892	0.0921976	0.111078	0.0642421	0.0632656
Bacteroidota - Prevotella nigrescens	0.000893975	0.000448956	0.000758963	0	0.000256778	0	0	0.000153646	3.72728e-05	0	0	0	0	0	0	0
Pseudomonadota - Eikenella corrodens	0.073306	0.0693749	0.0298104	0.00500501	0.0178621	0.0038927	0.000794483	0.000537762	0.0017835	0.00112001	0.000462648	0.000381428	0.000293203	0.00104621	0.000454037	0.000898259
Actinomycetota - Corynebacterium matruchotii	0.000717533	0.000101015	0.000105412	0	8.02433e-05	0	0	0	3.72728e-06	0	0	0	0	0	0	0
Spirochaetota - Treponema denticola	0.0244902	0.0169032	0.0240549	0	0.00606639	0.000405489	3.78325e-05	3.84116e-05	4.10001e-05	0	3.70119e-05	0	0	0	0	0
Bacteroidota - Tannerella forsythia	0	0.10739	0.120759	0	0.0279247	0.00137866	0.00015133	0	5.96365e-05	0.000175688	0	0	0	0	0	0
Bacillota - Streptococcus constellatus	0.0371894	0.0318758	0.0399383	0	0.203163	0.025562	0.00671905	0.00390262	0.00745754	0.00453275	0.000917894	0.00584588	0.000586406	0.00122224	0.00102365	0.00126813
Bacillota - Streptococcus anginosus	0.0140331	0.013536	0.0167604	0.00500501	0.0711918	0.0566266	0.0107444	0.00420607	0.0115881	0.00502907	0.00127691	0.00110413	0.000934584	0.000946574	0.000495313	0.000774969
Bacteroidota - Hoylesella oralis (former Prevotella oralis)	0.116217	0.109343	0.0362194	0	0.00330602	0.000202745	0.000264828	0.000115235	0.000108091	4.3922e-05	3.70119e-05	0	0	0	0	0
Bacteroidota - Prevotella melaninogenica	0.103078	0.0889493	0.0681696	0	0.0139302	0.000750155	0.000170246	0.000115235	0.000160273	0.000175688	9.25296e-05	2.00751e-05	3.66504e-05	8.30328e-05	6.19141e-05	7.04517e-05
Bacteroidota - Porphyromonas endodontalis	0.0711887	0.0518544	0.109206	0	0.0562987	0.0274111	0.0392701	0.0132904	0.0170113	0.00254748	0.000740237	0.000240902	0.000366504	0.000132853	8.25522e-05	0
Bacillota - Filifactor alocis	0.00114099	0.00132442	0.00967678	0.035035	0.00996621	0.0891265	0.0635019	0.0483986	0.0567031	0.0234324	0.0512059	0.0250738	0.0260584	0.0228839	0.0411729	0.0392768
Bacillota - Eubacterium brachy	0.00884565	0.00273863	0.00316235	0	0.00154067	0.00194635	0.00529655	0.0308829	0.00986984	0.00237179	0.00059219	0.000562104	0.000806308	0.000464984	0.000330209	0.000774969
Bacteroidota - Porphyromonas gingivalis	0.0469102	0.0393959	0.0375687	0.775776	0.00569727	0.026519	0.542688	0.525701	0.814979	0.751747	0.782264	0.959612	0.876621	0.858958	0.888034	0.88704
